# Supplementary material for: ﻿New records for the Western Balkans cranefly fauna (Diptera, Tipuloidea) with the description of a new Baeoura Alexander (Diptera, Limoniidae)
Source: Zookeys. 2023 Mar 31;1157:1–42. doi: 10.3897/zookeys.1157.98997 (PMC10193851; doi:10.3897/zookeys.1157.98997)
Supplement: XML Treatment for Baeoura neretvaensis [file zookeys.1157.98997-treatment2.xml]

<!DOCTYPE tp:taxon-treatment
  PUBLIC "-//TaxonX//DTD Taxonomic Treatment Publishing DTD v0 20100105//EN" "tax-treatment-NSO.dtd">
<tp:taxon-treatment xmlns:tp="http://www.plazi.org/taxpub"><tp:treatment-meta><kwd-group><label>Taxon classification</label><kwd>
                <named-content content-type="kingdom">Animalia</named-content>
              </kwd><kwd>
                <named-content content-type="order">Diptera</named-content>
              </kwd><kwd>
                <named-content content-type="family">Limoniidae</named-content>
              </kwd></kwd-group><mixed-citation publication-type="journal"><person-group><name><surname>Kolcsár</surname><given-names>Levente-Péter</given-names></name><name><surname>d’Oliveira</surname><given-names>Micha Camiel</given-names></name><name><surname>Graf</surname><given-names>Wolfram</given-names></name><name><surname>Quindroit</surname><given-names>Clovis</given-names></name><name><surname>Watanabe</surname><given-names>Kozo</given-names></name><name><surname>Ivković</surname><given-names>Marija</given-names></name></person-group><article-title>﻿New records for the Western Balkans cranefly fauna (<tp:taxon-name><tp:taxon-name-part taxon-name-part-type="order">Diptera</tp:taxon-name-part></tp:taxon-name>, <tp:taxon-name><tp:taxon-name-part taxon-name-part-type="superfamily">Tipuloidea</tp:taxon-name-part></tp:taxon-name>) with the description of a new <italic><tp:taxon-name><tp:taxon-name-part taxon-name-part-type="genus" reg="Baeoura">Baeoura</tp:taxon-name-part></tp:taxon-name></italic> Alexander (<tp:taxon-name><tp:taxon-name-part taxon-name-part-type="order">Diptera</tp:taxon-name-part></tp:taxon-name>, <tp:taxon-name><tp:taxon-name-part taxon-name-part-type="family">Limoniidae</tp:taxon-name-part></tp:taxon-name>)</article-title><source>Zookeys</source><day>31</day><month>03</month><year>2023</year><volume>1157</volume><fpage>1</fpage><lpage>42</lpage><pub-id pub-id-type="doi">10.3897/zookeys.1157.98997</pub-id></mixed-citation></tp:treatment-meta><tp:nomenclature><label>﻿</label><tp:taxon-name>
              <object-id xmlns:xlink="http://www.w3.org/1999/xlink" content-type="arpha" xlink:type="simple">307DD2D1-0778-5B27-934E-8634573C31B2</object-id>
              <tp:taxon-name-part taxon-name-part-type="genus" reg="Baeoura">Baeoura</tp:taxon-name-part>
              <tp:taxon-name-part taxon-name-part-type="species" reg="neretvaensis">neretvaensis</tp:taxon-name-part>
              <object-id xmlns:xlink="http://www.w3.org/1999/xlink" content-type="zoobank" xlink:type="simple">https://zoobank.org/F5064F12-97F3-4B8D-AABF-7B02DE749710</object-id>
            </tp:taxon-name><tp:taxon-authority>Kolcsár &amp; d’Oliveira</tp:taxon-authority><tp:taxon-status xmlns:xlink="http://www.w3.org/1999/xlink" xlink:type="simple">sp. nov.</tp:taxon-status><xref ref-type="fig" rid="F1">Figs 1</xref><xref ref-type="fig" rid="F2">, 2</xref><xref ref-type="fig" rid="F3">, 3</xref><xref ref-type="fig" rid="F4">, 4</xref><xref ref-type="fig" rid="F5">, 5</xref></tp:nomenclature><tp:treatment-sec sec-type="type material" id="SECID0ERNAC"><title>Type material.</title><p><bold><italic>Holotype</italic>. Bosnia and Herzegovina</bold> • male; Ulog, Neretva River at Ulog Camp site; alt. 650 m; <named-content xmlns:xlink="http://www.w3.org/1999/xlink" content-type="dwc:verbatimCoordinates" xlink:type="simple"><named-content content-type="geo-json" specific-use="{&#34;type&#34;:&#34;Point&#34;,&#34;coordinates&#34;:[18.312050,43.417140]}" id="NCID0E6NAC" xlink:type="simple">43.41714°N, 18.31205°E</named-content></named-content>; 28 Jun. 2022; W. Graf leg.; HOLOTYPE <italic><tp:taxon-name><tp:taxon-name-part taxon-name-part-type="genus" reg="Baeoura">Baeoura</tp:taxon-name-part><tp:taxon-name-part taxon-name-part-type="species" reg="neretvaensis">neretvaensis</tp:taxon-name-part></tp:taxon-name></italic> Kolcsár &amp; d’Oliveira, sp. nov. [red label]; <abbrev xmlns:xlink="http://www.w3.org/1999/xlink" content-type="institution" xlink:title="Silesian Museum, Opava, Czech Republic" id="ABBRID0EPOAC" xlink:type="simple">SMOC</abbrev>.</p><p><bold><italic>Paratypes</italic>. Bosnia and Herzegovina</bold> • 3 females; Ulog, Neretva at Ulog Camp site; <named-content xmlns:xlink="http://www.w3.org/1999/xlink" content-type="dwc:verbatimCoordinates" xlink:type="simple"><named-content content-type="geo-json" specific-use="{&#34;type&#34;:&#34;Point&#34;,&#34;coordinates&#34;:[18.312050,43.417140]}" id="NCID0E5OAC" xlink:type="simple">43.41714°N, 18.31205°E</named-content></named-content>; alt. 650 m; 28 June 2022; leg. W. Graf; <abbrev xmlns:xlink="http://www.w3.org/1999/xlink" content-type="institution" xlink:title="Silesian Museum, Opava, Czech Republic" id="ABBRID0EDPAC" xlink:type="simple">SMOC</abbrev> • 2 males, 2 females; Krupac, Krupac Confluence to Neretva River; <named-content xmlns:xlink="http://www.w3.org/1999/xlink" content-type="dwc:verbatimCoordinates" xlink:type="simple"><named-content content-type="geo-json" specific-use="{&#34;type&#34;:&#34;Point&#34;,&#34;coordinates&#34;:[18.425740,43.329420]}" id="NCID0ELPAC" xlink:type="simple">43.32942°N, 18.42574°E</named-content></named-content>; alt. 775 m; 29 June 2022; leg. M. Ivković; 1 male in <named-content xmlns:xlink="http://www.w3.org/1999/xlink" content-type="dwc:institutional_code" xlink:title="Collection of M. Ivković at University of Zagreb" xlink:href="http://grbio.org/institution/university-zagreb" xlink:type="simple">UZC</named-content>, 1 male and 2 females in <abbrev xmlns:xlink="http://www.w3.org/1999/xlink" content-type="institution" xlink:title="Silesian Museum, Opava, Czech Republic" id="ABBRID0EVPAC" xlink:type="simple">SMOC</abbrev> • 1 female; Cerova, Cerova on Neretva; <named-content xmlns:xlink="http://www.w3.org/1999/xlink" content-type="dwc:verbatimCoordinates" xlink:type="simple"><named-content content-type="geo-json" specific-use="{&#34;type&#34;:&#34;Point&#34;,&#34;coordinates&#34;:[18.356210,43.378870]}" id="NCID0E4PAC" xlink:type="simple">43.37887°N, 18.35621°E</named-content></named-content>; alt. 695 m; 30 June 2022; leg. M. Ivković; <abbrev xmlns:xlink="http://www.w3.org/1999/xlink" content-type="institution" xlink:title="Silesian Museum, Opava, Czech Republic" id="ABBRID0EDAAE" xlink:type="simple">SMOC</abbrev> • 6 males, 13 females; Ulog, Ulog on Neretva River; <named-content xmlns:xlink="http://www.w3.org/1999/xlink" content-type="dwc:verbatimCoordinates" xlink:type="simple"><named-content content-type="geo-json" specific-use="{&#34;type&#34;:&#34;Point&#34;,&#34;coordinates&#34;:[18.308370,43.424140]}" id="NCID0ELAAE" xlink:type="simple">43.42414°N, 18.30837°E</named-content></named-content>; alt. 640 m; 29 June 2022; leg. W. Graf; 1 male and 1 female in <abbrev xmlns:xlink="http://www.w3.org/1999/xlink" xlink:title="Private Collection of J. Starý, Olomouc, Czechia" id="ABBRID0EQAAE" xlink:type="simple">PCJS</abbrev>; 4 males and 11 females in <abbrev xmlns:xlink="http://www.w3.org/1999/xlink" content-type="institution" xlink:title="Silesian Museum, Opava, Czech Republic" id="ABBRID0EUAAE" xlink:type="simple">SMOC</abbrev>, 1 male and 1 female in <abbrev xmlns:xlink="http://www.w3.org/1999/xlink" xlink:title="Private collection of L.-P. Kolcsár" id="ABBRID0EZAAE" xlink:type="simple">CKLP</abbrev>. <bold>Montenegro</bold> • 1 female; Berane, on window in town; <named-content xmlns:xlink="http://www.w3.org/1999/xlink" content-type="dwc:verbatimCoordinates" xlink:type="simple"><named-content content-type="geo-json" specific-use="{&#34;type&#34;:&#34;Point&#34;,&#34;coordinates&#34;:[19.866600,42.843600]}" id="NCID0ECBAE" xlink:type="simple">42.8436°N, 19.8666°E</named-content></named-content>; alt. 685 m; 07 July 2012; leg. M. Ivković; <named-content xmlns:xlink="http://www.w3.org/1999/xlink" content-type="dwc:institutional_code" xlink:title="Collection of M. Ivković at University of Zagreb" xlink:href="http://grbio.org/institution/university-zagreb" xlink:type="simple">UZC</named-content>. <bold>Slovenia</bold> • 2 females; Gorenjska, Juliske alpe, Gozd Martuljek, River Sava; in small woodland on the banks of river Sava; <named-content xmlns:xlink="http://www.w3.org/1999/xlink" content-type="dwc:verbatimCoordinates" xlink:type="simple"><named-content content-type="geo-json" specific-use="{&#34;type&#34;:&#34;Point&#34;,&#34;coordinates&#34;:[13.838000,46.483000]}" id="NCID0ERBAE" xlink:type="simple">46.483°N, 13.838°E</named-content></named-content>; alt. 740 m; 20 August 2019; leg. M.C. d’Oliveira; <abbrev xmlns:xlink="http://www.w3.org/1999/xlink" xlink:title="Private Collection of M.C. d’Oliveira, Haarlem, The Netherlands" id="ABBRID0EWBAE" xlink:type="simple">PCMCO</abbrev>.</p></tp:treatment-sec><tp:treatment-sec sec-type="diagnosis" id="SECID0E1BAE"><title>Diagnosis.</title><p>General coloration dark brown, with lateral parts of thorax striped. Scutellum posterior margin whitish. Wing without any markings, hyaline. Gonocoxite long and narrow, without prominent dorsal lobe. Gonostylus very long, narrow, and strongly curved, with a long seta at tip and a flat, blade-like lobe at base. Aedeagal sheath large, strongly curved dorsally, laterally flattened, with a forked process at 3/5 of its length from the base. Female terminalia with a pair of finger-like lobes on sternite 8, longer than cercus or hypogynial valve. Genital chamber complex and strongly sclerotized, sternite 9 with a pair of triangular lobes on the posterior edge, and a pair of finger-like anterior invaginations.</p></tp:treatment-sec><tp:treatment-sec sec-type="description" id="SECID0E6BAE"><title>Description.</title><p><bold>Male.</bold> Body length 5.5–6.5 mm, wing length 4.5–5.5 mm. General color dark brown, with lighter abdomen (Fig. <xref ref-type="fig" rid="F1">1A</xref>).</p><fig id="F1" position="float" orientation="portrait"><object-id xmlns:xlink="http://www.w3.org/1999/xlink" content-type="doi" xlink:type="simple">10.3897/zookeys.1157.98997.figure1</object-id><object-id xmlns:xlink="http://www.w3.org/1999/xlink" content-type="arpha" xlink:type="simple">586E38F4-74E5-5322-907B-5F9DB250ECAC</object-id><label>Figure 1.</label><caption><p><italic><tp:taxon-name><tp:taxon-name-part taxon-name-part-type="genus" reg="Baeoura">Baeoura</tp:taxon-name-part><tp:taxon-name-part taxon-name-part-type="species" reg="neretvaensis">neretvaensis</tp:taxon-name-part></tp:taxon-name></italic> sp. nov. Paratype: Ulog, Neretva at Ulog Camp site (<abbrev xmlns:xlink="http://www.w3.org/1999/xlink" content-type="institution" xlink:title="Silesian Museum, Opava, Czech Republic" id="ABBRID0E5CAE" xlink:type="simple">SMOC</abbrev>) <bold>A</bold> habitus of male <bold>B</bold> head and thorax, dorsal view <bold>C</bold> head and thorax, ventral view <bold>D</bold> wing. Scale bar: 1 mm.</p></caption><graphic xmlns:xlink="http://www.w3.org/1999/xlink" xlink:href="zookeys-1157-001_article-98997__-g001.jpg" position="float" orientation="portrait" xlink:type="simple" id="oo_832236.jpg"><uri content-type="original_file" xlink:type="simple">https://binary.pensoft.net/fig/832236</uri></graphic></fig><p><bold><italic>Head</italic>.</bold> Wider than long. Eyes small and dorsally widely separated, ~ 1/2 as wide as narrowest point between eyes (Fig. <xref ref-type="fig" rid="F1">1B</xref>); eyes also separated from each other ventrally too, ~ 1/2 of width of eye. Eyes small, separated dorsally and ventrally (Fig. <xref ref-type="fig" rid="F1">1B</xref>). Dorsal separation ~ 1/2 as wide as narrowest point between eyes (Fig. <xref ref-type="fig" rid="F1">1B</xref>), ventral separation ~ 1/2 of wide of eye. Vertex dark brown. Rostrum short, pale brown to brown. Palpus 5-segmented, uniformly brown, or slightly paler at apex; palpomeres 2–5 similar in size. Antenna ~ 2–2.5× longer than head, reaching beyond prescutum if bent backward (Fig. <xref ref-type="fig" rid="F1">1B, C</xref>). Scape brown, cylindrical 2–2.5× longer than wide; pedicel dark brown, shorter than scape, slightly enlarged, drop-shaped, 2× wider than first flagellomere. Flagellum 13-segmented, brown, first flagellomere drop-shaped, subsequent flagellomeres gradually decreasing in wide and increasing in length toward apical segment, last flagellomere cylindrical. Basal flagellomeres with 2–4 longest verticils on dorsal and lateral sides, start from flagellomere 5 with five or six verticils; length of verticils subequal to length of corresponding flagellomeres.</p><p><bold><italic>Thorax</italic>.</bold> Dark brown dorsally (Fig. <xref ref-type="fig" rid="F1">1B</xref>), lateral parts stripped (Fig. <xref ref-type="fig" rid="F1">1C</xref>), formed by lighter and darker parts. Cervical sclerite black, roughly angular with a long extension connecting to head. Pronotum flat, anterior part brown posterior part pale brown. Prescutum and anterior part of scutum dark brown with four broad, darker, less distinct, longitudinal stripes (probably more visible on dry specimens). Central two stripes are fused anteriorly on prescutum, stripes cease near transverse suture. Outer stripes start on sides of posterior scutum, ceasing directly at transverse suture. Posterior part of scutum brown, with two longitudinal darker patches, lateral corner of scutal lobe distinctly yellowish brown. Scutellum brown anteriorly, posterior margin conspicuously white. Mediotergite dark brown. Proepisternum yellowish, pleuron, and posterior basalare white to yellowish white. Coxa 1, anepisternum, and anepimeron dark brown. Trochanters 1, 2, katepisternum, and meron brown. Coxae 2, 3, trochanter 3, and metaepisternum light brown. Femora brown, slightly darkening towards apex; tibiae and tarsi brown. Wing yellowish tinged, 3–3.2× as long as wide (Fig. <xref ref-type="fig" rid="F1">1D</xref>). Stigma inconspicuous, whitish subhyaline with backlight. Vein Sc ending between level of forks of Rs and R2+3+4; crossvein sc-r situated on level of 4/5 of Sc (measured from crossvein h); R2+3+4 short, ~ 1/5–1/4 length of R4; R2+3 ~ as long as R2, almost perpendicular; M1+2 slightly longer than R5; crossvein r-m, 2–4× longer than basal section of M1+2; cell dm opened, by atrophy of crossvein m-m; M4 ~ 1/4–1/3× longer than M3+4; cross vein m-cu ca. middle of M3+4, relatively long; wing margin between tips of M1+2 and M3 similar in length as between M3 and M4, and between M4 and CuA, and ca. 1/2 in length than distance between CuP and A, CuP and A almost straight. Halter whitish, ~ 0.5 mm (Fig. <xref ref-type="fig" rid="F1">1B</xref>).</p><p><bold><italic>Abdomen</italic>.</bold> Tergites and sternites uniformly pale brown; terminalia slightly darker (Fig. <xref ref-type="fig" rid="F1">1A</xref>).</p><p><bold><italic>Male terminalia</italic></bold> (Fig. <xref ref-type="fig" rid="F2">2</xref>). Relatively large and prominent. Tergite 8 very narrow, posterior margin fits over anterior part of tergite 9 (Fig. <xref ref-type="fig" rid="F2">2C</xref>). Tergite 9 narrow, anterior part weakly sclerotized; posterior part with pair of round lobes, bearing long setae (Fig. <xref ref-type="fig" rid="F2">2A</xref>). Sternite 9 present as narrow band. Gonocoxite long, ~ 3× longer than wide at middle with short ventral lobe (Fig. <xref ref-type="fig" rid="F2">2B, C</xref>). Gonostylus narrow and very long, directed dorsally (Fig. <xref ref-type="fig" rid="F2">2C</xref>) and strongly curved (Fig. <xref ref-type="fig" rid="F2">2A, B</xref>); basally with a flat plate, whose margin round from posterior view (Fig. <xref ref-type="fig" rid="F2">2D</xref>); tip of gonostylus slightly widened, with a perpendicular, very long, subhyaline gonostylar seta (Fig. <xref ref-type="fig" rid="F2">2A</xref>). Aedeagal complex long, as long as gonocoxite (Fig. <xref ref-type="fig" rid="F2">2 A, B, C</xref>). Interbase flattened, blade-like, widely fused with mesal surface of gonocoxite (inseparable from gonocoxite without breaking it), ~ 1/3 length of gonocoxite (Fig. <xref ref-type="fig" rid="F2">2A</xref>); tip convex or slightly concave in lateral view (Fig. <xref ref-type="fig" rid="F2">2E</xref>); both interbases medially fused. Aedeagal sheath strongly curved dorsally, narrowest near base, gradually broadening distally, widest at 3/5 of its length, produced into a very long filament-like aedeagus and a dorsal forked extension (Fig. <xref ref-type="fig" rid="F2">2E</xref>). Ejaculatory apodeme short, rod-shaped, directed ventrally. Parameres short, slightly curved dorsally in later view (Fig. <xref ref-type="fig" rid="F2">2E</xref>) and directed laterally in ventral view.</p><fig id="F2" position="float" orientation="portrait"><object-id xmlns:xlink="http://www.w3.org/1999/xlink" content-type="doi" xlink:type="simple">10.3897/zookeys.1157.98997.figure2</object-id><object-id xmlns:xlink="http://www.w3.org/1999/xlink" content-type="arpha" xlink:type="simple">F76E89D5-326D-50E1-A341-308161AD89A4</object-id><label>Figure 2.</label><caption><p>Male terminalia of <italic><tp:taxon-name><tp:taxon-name-part taxon-name-part-type="genus" reg="Baeoura">Baeoura</tp:taxon-name-part><tp:taxon-name-part taxon-name-part-type="species" reg="neretvaensis">neretvaensis</tp:taxon-name-part></tp:taxon-name></italic> sp. nov. Paratype: Ulog, Ulog on Neretva River (<abbrev xmlns:xlink="http://www.w3.org/1999/xlink" content-type="institution" xlink:title="Silesian Museum, Opava, Czech Republic" id="ABBRID0EXHAE" xlink:type="simple">SMOC</abbrev>) <bold>A</bold> dorsal view <bold>B</bold> ventral view <bold>C</bold> lateral view <bold>D</bold> caudal view <bold>E</bold> aedeagal complex, lateral view (interbase broken and illustrated with outline). Scale bar: 0.25 mm. Abbreviations: <bold>ea</bold> – ejaculatory apodeme; <bold>ad</bold> – aedeagus; <bold>as</bold> – aedeagal sheath; <bold>bl</bold> – basal lobe of gonostylus; <bold>dp</bold> – dorsal process of aedeagal sheath; <bold>gc</bold> – gonocoxite; <bold>gs</bold> – gonostylus; <bold>gs s</bold> – gonostylar seta; <bold>ib</bold> – interbase; <bold>pa</bold> – paramere; <bold>st</bold> – sternite; <bold>tg</bold> – tergite; <bold>vl</bold> – ventral lobe of gonostylus.</p></caption><graphic xmlns:xlink="http://www.w3.org/1999/xlink" xlink:href="zookeys-1157-001_article-98997__-g002.jpg" position="float" orientation="portrait" xlink:type="simple" id="oo_832237.jpg"><uri content-type="original_file" xlink:type="simple">https://binary.pensoft.net/fig/832237</uri></graphic></fig><p><bold>Female.</bold> Body length 6.0–6.4 mm, wing length 7.4–8.1 mm. Generally resembling male, coloration sometimes somewhat paler.</p><p><bold><italic>Female terminalia</italic></bold> (Fig. <xref ref-type="fig" rid="F3">3</xref>). Short and strongly modified. Tergite 9 ~ 2/3 of length and width of tergite 8 (Fig. <xref ref-type="fig" rid="F3">3A, C</xref>). Posterior margin of tergite 9 slightly concave. Tergite 10 and short, fleshy cerci fused, fused section sub-equal in length to tergite 9. Cerci appearing as two rounded lobes, with numerous setae at apex cerci widely separated with V-shape notch (Fig. <xref ref-type="fig" rid="F3">3A</xref>). Sternite 8 large, longer than tergites 8 and 9 together (Fig. <xref ref-type="fig" rid="F3">3C</xref>). Ventral margin of sternite 8 convex, posterolateral corner produced into finger-like process, covered with setae, and slanted upwards at ~ 45°, reaching further than cerci and hypogynial valves (Fig. <xref ref-type="fig" rid="F3">3C, D</xref>). Hypogynial valves short, subequal in length with tergite 10+cerci (Fig. <xref ref-type="fig" rid="F3">3A, C</xref>). Parts of genital chamber as genital fork, sternite 9 and genital opening fused and forming a complex strongly sclerotized structure (Fig. <xref ref-type="fig" rid="F3">3D</xref>). Area of genital opening pale, membranous, surrounded by more sclerotized sternite 9. Sternite 9 with numerous short setae. Posterior part of sternite 9 with a roughly triangular lobe between hypogynial valve and finger-like lobe of sternite 8, subequal in length to hypogynial valve. Anterior part of sternite 9 with a pair of invaginations lateral to genital fork, most probably holding the male gonostylus during the copulation. Genital fork narrowing to a point anteriorly, posteriorly fused with sternite 9 (Fig. <xref ref-type="fig" rid="F3">3D</xref>). Sternite 10 small, rounded.</p><fig id="F3" position="float" orientation="portrait"><object-id xmlns:xlink="http://www.w3.org/1999/xlink" content-type="doi" xlink:type="simple">10.3897/zookeys.1157.98997.figure3</object-id><object-id xmlns:xlink="http://www.w3.org/1999/xlink" content-type="arpha" xlink:type="simple">1BA6AFBB-AE42-595C-AA96-60250C3A17EF</object-id><label>Figure 3.</label><caption><p>Female terminalia of <italic><tp:taxon-name><tp:taxon-name-part taxon-name-part-type="genus" reg="Baeoura">Baeoura</tp:taxon-name-part><tp:taxon-name-part taxon-name-part-type="species" reg="neretvaensis">neretvaensis</tp:taxon-name-part></tp:taxon-name></italic> sp. nov. Paratype: Ulog, Ulog on Neretva River (<abbrev xmlns:xlink="http://www.w3.org/1999/xlink" content-type="institution" xlink:title="Silesian Museum, Opava, Czech Republic" id="ABBRID0EDLAE" xlink:type="simple">SMOC</abbrev>) <bold>A</bold> dorsal view <bold>B</bold> ventral view <bold>C</bold> lateral view <bold>D</bold> sternite 8, hypogynial valvae, sternite 9 and genital fork, inner view. Scale bar: 0.2 mm. Abbr.: <bold>hyp v</bold> – hypogynial valve; <bold>gf</bold> – genital fork; <bold>go</bold> – genital opening; <bold>st</bold> – sternite; <bold>st8 l</bold> – lobe of sternite 8; <bold>st9 a</bold> – sternite 9 anterior invagination; <bold>st9 p</bold> – sternite 9 posterior lobe; <bold>tg</bold> – tergite, <bold>tg10+c</bold> – fused segment of tergite 10 and cerci.</p></caption><graphic xmlns:xlink="http://www.w3.org/1999/xlink" xlink:href="zookeys-1157-001_article-98997__-g003.jpg" position="float" orientation="portrait" xlink:type="simple" id="oo_832238.jpg"><uri content-type="original_file" xlink:type="simple">https://binary.pensoft.net/fig/832238</uri></graphic></fig><p><bold><italic>Egg.</italic></bold> Dark, large, sub-equal in length of tergite 9, tergite 10 and cerci combined; shape oval, cross section roughly triangular.</p></tp:treatment-sec><tp:treatment-sec sec-type="etymology" id="SECID0EOMAE"><title>Etymology.</title><p>The name of this small and unique species refers to the Neretva River (Fig. <xref ref-type="fig" rid="F4">4</xref>), one of the last pristine European rivers, from where it was collected in high numbers.</p><fig id="F4" position="float" orientation="portrait"><object-id xmlns:xlink="http://www.w3.org/1999/xlink" content-type="doi" xlink:type="simple">10.3897/zookeys.1157.98997.figure4</object-id><object-id xmlns:xlink="http://www.w3.org/1999/xlink" content-type="arpha" xlink:type="simple">A858C928-AAE2-5D57-83FE-C758F72CA14A</object-id><label>Figure 4.</label><caption><p>Neretva River and confluence <bold>A–C</bold> ulog on Neretva River; <named-content xmlns:xlink="http://www.w3.org/1999/xlink" content-type="dwc:verbatimCoordinates" xlink:type="simple"><named-content content-type="geo-json" specific-use="{&#34;type&#34;:&#34;Point&#34;,&#34;coordinates&#34;:[18.308370,43.424140]}" id="NCID0EFNAE" xlink:type="simple">43.42414°N, 18.30837°E</named-content></named-content><bold>D</bold> Cerova on Neretva, <named-content xmlns:xlink="http://www.w3.org/1999/xlink" content-type="dwc:verbatimCoordinates" xlink:type="simple"><named-content content-type="geo-json" specific-use="{&#34;type&#34;:&#34;Point&#34;,&#34;coordinates&#34;:[18.356210,43.378870]}" id="NCID0EPNAE" xlink:type="simple">43.37887°N, 18.35621°E</named-content></named-content><bold>E</bold> Krupac, confluence to the Neretva River, <named-content xmlns:xlink="http://www.w3.org/1999/xlink" content-type="dwc:verbatimCoordinates" xlink:type="simple"><named-content content-type="geo-json" specific-use="{&#34;type&#34;:&#34;Point&#34;,&#34;coordinates&#34;:[18.425740,43.329420]}" id="NCID0EZNAE" xlink:type="simple">43.32942°N, 18.42574°E</named-content></named-content>. Photographs: Wolfram Graf (<bold>A–C</bold>), Marija Ivković (<bold>D, E</bold>).</p></caption><graphic xmlns:xlink="http://www.w3.org/1999/xlink" xlink:href="zookeys-1157-001_article-98997__-g004.jpg" position="float" orientation="portrait" xlink:type="simple" id="oo_832239.jpg"><uri content-type="original_file" xlink:type="simple">https://binary.pensoft.net/fig/832239</uri></graphic></fig></tp:treatment-sec><tp:treatment-sec sec-type="distribution" id="SECID0EHOAE"><title>Distribution.</title><p>The new species is known from Bosnia and Herzegovina, Montenegro, and Slovenia (Fig. <xref ref-type="fig" rid="F5">5</xref>).</p><fig id="F5" position="float" orientation="portrait"><object-id xmlns:xlink="http://www.w3.org/1999/xlink" content-type="doi" xlink:type="simple">10.3897/zookeys.1157.98997.figure5</object-id><object-id xmlns:xlink="http://www.w3.org/1999/xlink" content-type="arpha" xlink:type="simple">92D772E8-0197-5234-9F85-4F8AB2B8A7FB</object-id><label>Figure 5.</label><caption><p>Distribution of <italic><tp:taxon-name><tp:taxon-name-part taxon-name-part-type="genus" reg="Baeoura">Baeoura</tp:taxon-name-part></tp:taxon-name></italic> Alexander species in the Western Palearctic.</p></caption><graphic xmlns:xlink="http://www.w3.org/1999/xlink" xlink:href="zookeys-1157-001_article-98997__-g005.jpg" position="float" orientation="portrait" xlink:type="simple" id="oo_832240.jpg"><uri content-type="original_file" xlink:type="simple">https://binary.pensoft.net/fig/832240</uri></graphic></fig></tp:treatment-sec><tp:treatment-sec sec-type="remarks" id="SECID0EFPAE"><title>Remarks.</title><p><italic><tp:taxon-name><tp:taxon-name-part taxon-name-part-type="genus" reg="Baeoura">Baeoura</tp:taxon-name-part><tp:taxon-name-part taxon-name-part-type="species" reg="neretvaensis">neretvaensis</tp:taxon-name-part></tp:taxon-name></italic> sp. nov. is unique among the Western Palaearctic species. The closest related species is <italic><tp:taxon-name><tp:taxon-name-part taxon-name-part-type="genus" reg="Baeoura">Baeoura</tp:taxon-name-part><tp:taxon-name-part taxon-name-part-type="species" reg="malickyi">malickyi</tp:taxon-name-part></tp:taxon-name></italic> Mendl &amp; Tjeder, 1976, but <italic><tp:taxon-name><tp:taxon-name-part taxon-name-part-type="genus" reg="Baeoura">B.</tp:taxon-name-part><tp:taxon-name-part taxon-name-part-type="species" reg="neretvaensis">neretvaensis</tp:taxon-name-part></tp:taxon-name></italic> can be differentiated from it by the long and slender gonostylus which terminates in a long seta (gonostylus more robust and flattened in <italic><tp:taxon-name><tp:taxon-name-part taxon-name-part-type="genus" reg="Baeoura">B.</tp:taxon-name-part><tp:taxon-name-part taxon-name-part-type="species" reg="malickyi">malickyi</tp:taxon-name-part></tp:taxon-name></italic>, with only a short spine-like seta at tip), gonocoxite with a short, apical ventral lobe (long finger-like lobe in <italic><tp:taxon-name><tp:taxon-name-part taxon-name-part-type="genus" reg="Baeoura">B.</tp:taxon-name-part><tp:taxon-name-part taxon-name-part-type="species" reg="malickyi">malickyi</tp:taxon-name-part></tp:taxon-name></italic>), a flat lobe at the base of the gonostylus present (no such lobe in <italic><tp:taxon-name><tp:taxon-name-part taxon-name-part-type="genus" reg="Baeoura">B.</tp:taxon-name-part><tp:taxon-name-part taxon-name-part-type="species" reg="malickyi">malickyi</tp:taxon-name-part></tp:taxon-name></italic>) (<xref ref-type="bibr" rid="B37">Mendl and Tjeder 1976</xref>: figs 1–4). The female of the new species also differs from all described females by the presence of a pair of long finger-like lobes on sternite 8, which is longer than the hypogynial valve (a much shorter lobe is also present in female of <italic><tp:taxon-name><tp:taxon-name-part taxon-name-part-type="genus" reg="Baeoura">B.</tp:taxon-name-part><tp:taxon-name-part taxon-name-part-type="species" reg="malickyi">malickyi</tp:taxon-name-part></tp:taxon-name></italic>; however, it is 1/2 as long as the hypogynial valve (<xref ref-type="bibr" rid="B37">Mendl and Tjeder 1976</xref>: figs 5–9).</p></tp:treatment-sec><ref-list><ref id="B37"><mixed-citation xmlns:xlink="http://www.w3.org/1999/xlink" xlink:type="simple"><person-group><name name-style="western"><surname>Mendl</surname><given-names>H</given-names></name><name name-style="western"><surname>Tjeder</surname><given-names>B</given-names></name></person-group> (<year>1976</year>) <article-title><italic><tp:taxon-name><tp:taxon-name-part taxon-name-part-type="genus">Baeoura</tp:taxon-name-part><tp:taxon-name-part taxon-name-part-type="species">malickyi</tp:taxon-name-part></tp:taxon-name></italic> n. sp. from the Greek mainland and the island of Rhodos (<tp:taxon-name><tp:taxon-name-part taxon-name-part-type="order">Diptera</tp:taxon-name-part></tp:taxon-name>: <tp:taxon-name><tp:taxon-name-part taxon-name-part-type="family">Tipulidae</tp:taxon-name-part></tp:taxon-name>).</article-title><source>Entomologica Scandinavica</source><volume>7</volume>(<issue>3</issue>): <fpage>237</fpage>–<lpage>238</lpage>. <ext-link xlink:href="10.1163/187631276X00397" ext-link-type="doi" xlink:type="simple">https://doi.org/10.1163/187631276X00397</ext-link></mixed-citation></ref></ref-list></tp:taxon-treatment>
