# Supplementary material for: ﻿New records for the Western Balkans cranefly fauna (Diptera, Tipuloidea) with the description of a new Baeoura Alexander (Diptera, Limoniidae)
Source: Zookeys. 2023 Mar 31;1157:1–42. doi: 10.3897/zookeys.1157.98997 (PMC10193851; doi:10.3897/zookeys.1157.98997)
Supplement: XML Treatment for Atypophthalmus (Microlimonia) machidai [file zookeys.1157.98997-treatment5.xml]

<!DOCTYPE tp:taxon-treatment
  PUBLIC "-//TaxonX//DTD Taxonomic Treatment Publishing DTD v0 20100105//EN" "tax-treatment-NSO.dtd">
<tp:taxon-treatment xmlns:tp="http://www.plazi.org/taxpub"><tp:treatment-meta><kwd-group><label>Taxon classification</label><kwd>
                  <named-content content-type="kingdom">Animalia</named-content>
                </kwd><kwd>
                  <named-content content-type="order">Diptera</named-content>
                </kwd><kwd>
                  <named-content content-type="family">Limoniidae</named-content>
                </kwd></kwd-group><mixed-citation publication-type="journal"><person-group><name><surname>Kolcsár</surname><given-names>Levente-Péter</given-names></name><name><surname>d’Oliveira</surname><given-names>Micha Camiel</given-names></name><name><surname>Graf</surname><given-names>Wolfram</given-names></name><name><surname>Quindroit</surname><given-names>Clovis</given-names></name><name><surname>Watanabe</surname><given-names>Kozo</given-names></name><name><surname>Ivković</surname><given-names>Marija</given-names></name></person-group><article-title>﻿New records for the Western Balkans cranefly fauna (<tp:taxon-name><tp:taxon-name-part taxon-name-part-type="order">Diptera</tp:taxon-name-part></tp:taxon-name>, <tp:taxon-name><tp:taxon-name-part taxon-name-part-type="superfamily">Tipuloidea</tp:taxon-name-part></tp:taxon-name>) with the description of a new <italic><tp:taxon-name><tp:taxon-name-part taxon-name-part-type="genus" reg="Baeoura">Baeoura</tp:taxon-name-part></tp:taxon-name></italic> Alexander (<tp:taxon-name><tp:taxon-name-part taxon-name-part-type="order">Diptera</tp:taxon-name-part></tp:taxon-name>, <tp:taxon-name><tp:taxon-name-part taxon-name-part-type="family">Limoniidae</tp:taxon-name-part></tp:taxon-name>)</article-title><source>Zookeys</source><day>31</day><month>03</month><year>2023</year><volume>1157</volume><fpage>1</fpage><lpage>42</lpage><pub-id pub-id-type="doi">10.3897/zookeys.1157.98997</pub-id></mixed-citation></tp:treatment-meta><tp:nomenclature><label>﻿3.</label><tp:taxon-name><object-id xmlns:xlink="http://www.w3.org/1999/xlink" content-type="arpha" xlink:type="simple">93971630-DB0A-5332-A200-9121F60549A2</object-id><tp:taxon-name-part taxon-name-part-type="genus" reg="Atypophthalmus">Atypophthalmus</tp:taxon-name-part> (<tp:taxon-name-part taxon-name-part-type="subgenus" reg="Microlimonia">Microlimonia</tp:taxon-name-part>) <tp:taxon-name-part taxon-name-part-type="species" reg="machidai">machidai</tp:taxon-name-part></tp:taxon-name><tp:taxon-authority>(Alexander, 1921)</tp:taxon-authority></tp:nomenclature><tp:treatment-sec sec-type="material" id="SECID0E11AE"><title>Material examined.</title><p><bold>Slovenia</bold> • 1 male; Krma Valley; <named-content xmlns:xlink="http://www.w3.org/1999/xlink" content-type="dwc:verbatimCoordinates" xlink:type="simple"><named-content content-type="geo-json" specific-use="{&#34;type&#34;:&#34;Point&#34;,&#34;coordinates&#34;:[13.889160,46.370556]}" id="NCID0EF2AE" xlink:type="simple">46.370556°N, 13.88916°E</named-content></named-content>; alt. 900 m; 6 July 2022; leg. C. Quindroit; <abbrev xmlns:xlink="http://www.w3.org/1999/xlink" xlink:title="Private Collection of C. Quindroit, Angers, France" id="ABBRID0EK2AE" xlink:type="simple">PCCQ</abbrev>.</p></tp:treatment-sec><tp:treatment-sec sec-type="comments" id="SECID0EO2AE"><title>Comments.</title><p>A widely distributed species, known from the Palearctic and Oriental regions. It is relatively rare in Europe, and recently reported from Slovenia (<xref ref-type="bibr" rid="B28">Kolcsár et al. 2021</xref>).</p></tp:treatment-sec><ref-list><ref id="B28"><mixed-citation xmlns:xlink="http://www.w3.org/1999/xlink" xlink:type="simple"><person-group><name name-style="western"><surname>Kolcsár</surname><given-names>L-P</given-names></name><name name-style="western"><surname>Oosterbroek</surname><given-names>P</given-names></name><name name-style="western"><surname>Gavryushin</surname><given-names>DI</given-names></name><name name-style="western"><surname>Olsen</surname><given-names>KM</given-names></name><name name-style="western"><surname>Paramonov</surname><given-names>NM</given-names></name><name name-style="western"><surname>Pilipenko</surname><given-names>VE</given-names></name><name name-style="western"><surname>Starý</surname><given-names>J</given-names></name><name name-style="western"><surname>Polevoi</surname><given-names>A</given-names></name><name name-style="western"><surname>Lantsov</surname><given-names>VI</given-names></name><name name-style="western"><surname>Eiroa</surname><given-names>E</given-names></name><name name-style="western"><surname>Andersson</surname><given-names>M</given-names></name><name name-style="western"><surname>Salmela</surname><given-names>J</given-names></name><name name-style="western"><surname>Quindroit</surname><given-names>C</given-names></name><name name-style="western"><surname>d’Oliveira</surname><given-names>MC</given-names></name><name name-style="western"><surname>Hancock</surname><given-names>EG</given-names></name><name name-style="western"><surname>Mederos</surname><given-names>J</given-names></name><name name-style="western"><surname>Boardman</surname><given-names>P</given-names></name><name name-style="western"><surname>Viitanen</surname><given-names>E</given-names></name><name name-style="western"><surname>Watanabe</surname><given-names>K</given-names></name></person-group> (<year>2021</year>) Contribution to the knowledge of <tp:taxon-name><tp:taxon-name-part taxon-name-part-type="family">Limoniidae</tp:taxon-name-part></tp:taxon-name> (<tp:taxon-name><tp:taxon-name-part taxon-name-part-type="order">Diptera</tp:taxon-name-part></tp:taxon-name>: <tp:taxon-name><tp:taxon-name-part taxon-name-part-type="superfamily">Tipuloidea</tp:taxon-name-part></tp:taxon-name>): first records of 244 species from various European countries. Biodiversity Data Journal 9(e67085): 1–247. <ext-link xlink:href="10.3897/BDJ.9.e67085" ext-link-type="doi" xlink:type="simple">https://doi.org/10.3897/BDJ.9.e67085</ext-link></mixed-citation></ref></ref-list></tp:taxon-treatment>
