# Supplementary material for: ﻿New records for the Western Balkans cranefly fauna (Diptera, Tipuloidea) with the description of a new Baeoura Alexander (Diptera, Limoniidae)
Source: Zookeys. 2023 Mar 31;1157:1–42. doi: 10.3897/zookeys.1157.98997 (PMC10193851; doi:10.3897/zookeys.1157.98997)
Supplement: XML Treatment for Dicranomyia (Dicranomyia) didyma [file zookeys.1157.98997-treatment9.xml]

<!DOCTYPE tp:taxon-treatment
  PUBLIC "-//TaxonX//DTD Taxonomic Treatment Publishing DTD v0 20100105//EN" "tax-treatment-NSO.dtd">
<tp:taxon-treatment xmlns:tp="http://www.plazi.org/taxpub"><tp:treatment-meta><kwd-group><label>Taxon classification</label><kwd>
                  <named-content content-type="kingdom">Animalia</named-content>
                </kwd><kwd>
                  <named-content content-type="order">Diptera</named-content>
                </kwd><kwd>
                  <named-content content-type="family">Limoniidae</named-content>
                </kwd></kwd-group><mixed-citation publication-type="journal"><person-group><name><surname>Kolcsár</surname><given-names>Levente-Péter</given-names></name><name><surname>d’Oliveira</surname><given-names>Micha Camiel</given-names></name><name><surname>Graf</surname><given-names>Wolfram</given-names></name><name><surname>Quindroit</surname><given-names>Clovis</given-names></name><name><surname>Watanabe</surname><given-names>Kozo</given-names></name><name><surname>Ivković</surname><given-names>Marija</given-names></name></person-group><article-title>﻿New records for the Western Balkans cranefly fauna (<tp:taxon-name><tp:taxon-name-part taxon-name-part-type="order">Diptera</tp:taxon-name-part></tp:taxon-name>, <tp:taxon-name><tp:taxon-name-part taxon-name-part-type="superfamily">Tipuloidea</tp:taxon-name-part></tp:taxon-name>) with the description of a new <italic><tp:taxon-name><tp:taxon-name-part taxon-name-part-type="genus" reg="Baeoura">Baeoura</tp:taxon-name-part></tp:taxon-name></italic> Alexander (<tp:taxon-name><tp:taxon-name-part taxon-name-part-type="order">Diptera</tp:taxon-name-part></tp:taxon-name>, <tp:taxon-name><tp:taxon-name-part taxon-name-part-type="family">Limoniidae</tp:taxon-name-part></tp:taxon-name>)</article-title><source>Zookeys</source><day>31</day><month>03</month><year>2023</year><volume>1157</volume><fpage>1</fpage><lpage>42</lpage><pub-id pub-id-type="doi">10.3897/zookeys.1157.98997</pub-id></mixed-citation></tp:treatment-meta><tp:nomenclature><label>﻿7.</label><tp:taxon-name><object-id xmlns:xlink="http://www.w3.org/1999/xlink" content-type="arpha" xlink:type="simple">E0516930-94E3-55EC-9BAF-94C1043554A8</object-id><tp:taxon-name-part taxon-name-part-type="genus" reg="Dicranomyia">Dicranomyia</tp:taxon-name-part> (<tp:taxon-name-part taxon-name-part-type="subgenus" reg="Dicranomyia">Dicranomyia</tp:taxon-name-part>) <tp:taxon-name-part taxon-name-part-type="species" reg="didyma">didyma</tp:taxon-name-part></tp:taxon-name><tp:taxon-authority>(Meigen, 1804)</tp:taxon-authority></tp:nomenclature><tp:treatment-sec sec-type="material" id="SECID0EWGAG"><title>Material examined.</title><p><bold>Bosnia and Herzegovina</bold> • 1 male, Izvor Ribnik; <named-content xmlns:xlink="http://www.w3.org/1999/xlink" content-type="dwc:verbatimCoordinates" xlink:type="simple"><named-content content-type="geo-json" specific-use="{&#34;type&#34;:&#34;Point&#34;,&#34;coordinates&#34;:[16.800550,44.402220]}" id="NCID0EBHAG" xlink:type="simple">44.40222°N, 16.80055°E</named-content></named-content>; alt. 308 m; 24 April 2006; leg. M. Ivković; <abbrev xmlns:xlink="http://www.w3.org/1999/xlink" xlink:title="Private collection of L.-P. Kolcsár" id="ABBRID0EGHAG" xlink:type="simple">CKLP</abbrev>. <bold>Croatia</bold> • 1 male, 1 female; Ličko-Senjska county, Končarev Kraj, Spring of Bijela rijeka, Plitvice Lakes; <named-content xmlns:xlink="http://www.w3.org/1999/xlink" content-type="dwc:verbatimCoordinates" xlink:type="simple"><named-content content-type="geo-json" specific-use="{&#34;type&#34;:&#34;Point&#34;,&#34;coordinates&#34;:[15.561940,44.834720]}" id="NCID0EPHAG" xlink:type="simple">44.83472°N, 15.56194°E</named-content></named-content>; alt. 720 m; 30 June 2015; emergence trap, P5 • 1 female; same locality; 27 July 2015; emergence trap, P5 • 13 females; same locality; 31 August 2015; emergence trap, P5 • 1 male, 7 females; same locality; 30 September 2015; emergence trap, P5 • 12 males, 6 females; same locality; 31 August 2016; emergence trap, P5 • 5 males, 3 females; same locality; 29 September 2016; emergence trap, P5 • 8 females; same locality; 28 June 2017; emergence trap, P5 • 7 males; same locality; 28 June 2017; emergence trap, P5 • 1 male; same locality; 28 June 2017; emergence trap, P6 • 3 males, 6 females; same locality; 27 July 2017; emergence trap, P5 • 4 males, 1 female; same locality; 31 August 2017; emergence trap, P5 • 1 male; same locality; 29 September 2017; emergence trap, P5 • 1 male, 1 female; same locality; 26 July 2018; emergence trap, P5 • 1 male, 1 female; same locality; 31 August 2018; emergence trap, P5 • 1 female; same locality; 31 August 2018; emergence trap, P6 • 6 males, 1 female; same locality; 31 August 2018; emergence trap, P5 • 2 males, 1 female; same locality; 30 September 2018; emergence trap, P5 • 1 male, 1 female; same locality; 30 June 2019; emergence trap, P5 • 2 males; same locality; 30 June 2019; emergence trap, P5 • 3 males, 5 females; same locality; 27 July 2019; emergence trap, P5 • 1 female; same locality; 30 August 2019; emergence trap, P4 • 2 males, 3 females; same locality; 30 August 2019; emergence trap, P5 • 6 males, 1 female; same locality; 30 September 2019; emergence trap, P5 • 1 male, 1 female; same locality; 29 October 2019; emergence trap, P5 • 2 females; same locality; 26 July 2020; emergence trap, P5 • 1 male; same locality; 29 September 2021; emergence trap, P5; leg. M. Ivković; <abbrev xmlns:xlink="http://www.w3.org/1999/xlink" xlink:title="Private collection of L.-P. Kolcsár" id="ABBRID0EUHAG" xlink:type="simple">CKLP</abbrev> • 1 female; Ličko-Senjska county, Plitvica Selo, Stream Plitvica, Plitvice Lakes; <named-content xmlns:xlink="http://www.w3.org/1999/xlink" content-type="dwc:verbatimCoordinates" xlink:type="simple"><named-content content-type="geo-json" specific-use="{&#34;type&#34;:&#34;Point&#34;,&#34;coordinates&#34;:[15.607500,44.902220]}" id="NCID0E2HAG" xlink:type="simple">44.90222°N, 15.6075°E</named-content></named-content>; alt. 555 m; 25 July 2008; emergence trap, P6 • 1 female; same locality; 25 July 2008; emergence trap, P3; leg. M. Ivković; <abbrev xmlns:xlink="http://www.w3.org/1999/xlink" xlink:title="Private collection of L.-P. Kolcsár" id="ABBRID0EAIAG" xlink:type="simple">CKLP</abbrev> • 1 female; Ličko-Senjska county, Plitvički Ljeskovac, Tufa barrier Labudovac, Plitvice Lakes; <named-content xmlns:xlink="http://www.w3.org/1999/xlink" content-type="dwc:verbatimCoordinates" xlink:type="simple"><named-content content-type="geo-json" specific-use="{&#34;type&#34;:&#34;Point&#34;,&#34;coordinates&#34;:[15.599720,44.871380]}" id="NCID0EHIAG" xlink:type="simple">44.87138°N, 15.59972°E</named-content></named-content>; alt. 630 m; 30 October 2014; emergence trap, P3; leg. M. Ivković; <abbrev xmlns:xlink="http://www.w3.org/1999/xlink" xlink:title="Private collection of L.-P. Kolcsár" id="ABBRID0EMIAG" xlink:type="simple">CKLP</abbrev> • 2 females; Ličko-Senjska county, Rastovača, Tufa barrier Kozjak-Milanovac, Plitvice Lakes; <named-content xmlns:xlink="http://www.w3.org/1999/xlink" content-type="dwc:verbatimCoordinates" xlink:type="simple"><named-content content-type="geo-json" specific-use="{&#34;type&#34;:&#34;Point&#34;,&#34;coordinates&#34;:[15.608880,44.894160]}" id="NCID0ETIAG" xlink:type="simple">44.89416°N, 15.60888°E</named-content></named-content>; alt. 545 m; 30 June 2015; emergence trap, P3 • 5 males, 1 female; same locality; 31 May 2016; emergence trap, P3; leg. M. Ivković; <abbrev xmlns:xlink="http://www.w3.org/1999/xlink" xlink:title="Private collection of L.-P. Kolcsár" id="ABBRID0EYIAG" xlink:type="simple">CKLP</abbrev> • 5 males, 1 female; same locality; 31 May 2016; emergence trap, P3 • 1 male; same locality; 30 June 2016; emergence trap, P3 • 2 males, 2 females; same locality; 25 July 2016; emergence trap, P2 • 1 male; same locality; 25 July 2016; emergence trap, P5 • 1 male; same locality; 29 May 2018; emergence trap, P3 • 3 males, 6 females; same locality; 30 August 2019; emergence trap, P4; leg. M. Ivković; 2 males and 2 females in <named-content xmlns:xlink="http://www.w3.org/1999/xlink" content-type="dwc:institutional_code" xlink:title="Collection of M. Ivković at University of Zagreb" xlink:href="http://grbio.org/institution/university-zagreb" xlink:type="simple">UZC</named-content>, other specimens in <abbrev xmlns:xlink="http://www.w3.org/1999/xlink" xlink:title="Private collection of L.-P. Kolcsár" id="ABBRID0EBJAG" xlink:type="simple">CKLP</abbrev>.</p></tp:treatment-sec><tp:treatment-sec sec-type="comments" id="SECID0EFJAG"><title>Comments.</title><p>A widely distributed species, associated with small rivers and streams. The most abundant species in the emergence trap samples from Croatia.</p></tp:treatment-sec></tp:taxon-treatment>
