# Supplementary material for: ﻿New records for the Western Balkans cranefly fauna (Diptera, Tipuloidea) with the description of a new Baeoura Alexander (Diptera, Limoniidae)
Source: Zookeys. 2023 Mar 31;1157:1–42. doi: 10.3897/zookeys.1157.98997 (PMC10193851; doi:10.3897/zookeys.1157.98997)
Supplement: XML Treatment for Hexatoma (Eriocera) chirothecata [file zookeys.1157.98997-treatment27.xml]

<!DOCTYPE tp:taxon-treatment
  PUBLIC "-//TaxonX//DTD Taxonomic Treatment Publishing DTD v0 20100105//EN" "tax-treatment-NSO.dtd">
<tp:taxon-treatment xmlns:tp="http://www.plazi.org/taxpub"><tp:treatment-meta><kwd-group><label>Taxon classification</label><kwd>
                  <named-content content-type="kingdom">Animalia</named-content>
                </kwd><kwd>
                  <named-content content-type="order">Diptera</named-content>
                </kwd><kwd>
                  <named-content content-type="family">Limoniidae</named-content>
                </kwd></kwd-group><mixed-citation publication-type="journal"><person-group><name><surname>Kolcsár</surname><given-names>Levente-Péter</given-names></name><name><surname>d’Oliveira</surname><given-names>Micha Camiel</given-names></name><name><surname>Graf</surname><given-names>Wolfram</given-names></name><name><surname>Quindroit</surname><given-names>Clovis</given-names></name><name><surname>Watanabe</surname><given-names>Kozo</given-names></name><name><surname>Ivković</surname><given-names>Marija</given-names></name></person-group><article-title>﻿New records for the Western Balkans cranefly fauna (<tp:taxon-name><tp:taxon-name-part taxon-name-part-type="order">Diptera</tp:taxon-name-part></tp:taxon-name>, <tp:taxon-name><tp:taxon-name-part taxon-name-part-type="superfamily">Tipuloidea</tp:taxon-name-part></tp:taxon-name>) with the description of a new <italic><tp:taxon-name><tp:taxon-name-part taxon-name-part-type="genus" reg="Baeoura">Baeoura</tp:taxon-name-part></tp:taxon-name></italic> Alexander (<tp:taxon-name><tp:taxon-name-part taxon-name-part-type="order">Diptera</tp:taxon-name-part></tp:taxon-name>, <tp:taxon-name><tp:taxon-name-part taxon-name-part-type="family">Limoniidae</tp:taxon-name-part></tp:taxon-name>)</article-title><source>Zookeys</source><day>31</day><month>03</month><year>2023</year><volume>1157</volume><fpage>1</fpage><lpage>42</lpage><pub-id pub-id-type="doi">10.3897/zookeys.1157.98997</pub-id></mixed-citation></tp:treatment-meta><tp:nomenclature><label>﻿25.</label><tp:taxon-name><object-id xmlns:xlink="http://www.w3.org/1999/xlink" content-type="arpha" xlink:type="simple">0EE7FDC6-D570-5302-8006-975E3B001E9D</object-id><tp:taxon-name-part taxon-name-part-type="genus" reg="Hexatoma">Hexatoma</tp:taxon-name-part> (<tp:taxon-name-part taxon-name-part-type="subgenus" reg="Eriocera">Eriocera</tp:taxon-name-part>) <tp:taxon-name-part taxon-name-part-type="species" reg="chirothecata">chirothecata</tp:taxon-name-part></tp:taxon-name><tp:taxon-authority>(Scopoli, 1763)</tp:taxon-authority></tp:nomenclature><tp:treatment-sec sec-type="material" id="SECID0EK1BG"><title>Material examined.</title><p><bold>Croatia</bold> • 1 male; Ličko-Senjska county, Končarev Kraj, Spring of Bijela rijeka, Plitvice Lakes; <named-content xmlns:xlink="http://www.w3.org/1999/xlink" content-type="dwc:verbatimCoordinates" xlink:type="simple"><named-content content-type="geo-json" specific-use="{&#34;type&#34;:&#34;Point&#34;,&#34;coordinates&#34;:[15.561940,44.834720]}" id="NCID0EV1BG" xlink:type="simple">44.83472°N, 15.56194°E</named-content></named-content>; alt. 720 m; 26 July 2020; emergence trap, P6; leg. M. Ivković; <abbrev xmlns:xlink="http://www.w3.org/1999/xlink" xlink:title="Private collection of L.-P. Kolcsár" id="ABBRID0E11BG" xlink:type="simple">CKLP</abbrev> • 1 male; Ličko-Senjska county, Plitvički Ljeskovac, Tufa barrier Labudovac, Plitvice Lakes; <named-content xmlns:xlink="http://www.w3.org/1999/xlink" content-type="dwc:verbatimCoordinates" xlink:type="simple"><named-content content-type="geo-json" specific-use="{&#34;type&#34;:&#34;Point&#34;,&#34;coordinates&#34;:[15.599720,44.871380]}" id="NCID0EB2BG" xlink:type="simple">44.87138°N, 15.59972°E</named-content></named-content>; alt. 630 m; 25 July 2014; emergence trap, P2 • 2 males; same locality; 27 July 2015; emergence trap, P2 • 1 female; same locality; 27 July 2015; emergence trap, P7 • 3 females; same locality; 30 June 2021; emergence trap, P6 • 1 male, 1 female; same locality; 30 June 2021; emergence trap, P6 • 2 males; same locality; 31 August 2021; emergence trap, P3; leg. M. Ivković; 1 male and 1 female in <named-content xmlns:xlink="http://www.w3.org/1999/xlink" content-type="dwc:institutional_code" xlink:title="Collection of M. Ivković at University of Zagreb" xlink:href="http://grbio.org/institution/university-zagreb" xlink:type="simple">UZC</named-content>, other specimens in <abbrev xmlns:xlink="http://www.w3.org/1999/xlink" xlink:title="Private collection of L.-P. Kolcsár" id="ABBRID0EL2BG" xlink:type="simple">CKLP</abbrev> • 1 male; Ličko-Senjska county, Rastovača, Tufa barrier Kozjak-Milanovac, Plitvice Lakes; <named-content xmlns:xlink="http://www.w3.org/1999/xlink" content-type="dwc:verbatimCoordinates" xlink:type="simple"><named-content content-type="geo-json" specific-use="{&#34;type&#34;:&#34;Point&#34;,&#34;coordinates&#34;:[15.608880,44.894160]}" id="NCID0ES2BG" xlink:type="simple">44.89416°N, 15.60888°E</named-content></named-content>; alt. 545 m; 30 August 2019; emergence trap, P5; leg. M. Ivković; <abbrev xmlns:xlink="http://www.w3.org/1999/xlink" xlink:title="Private collection of L.-P. Kolcsár" id="ABBRID0EX2BG" xlink:type="simple">CKLP</abbrev>. <bold>Slovenia</bold> • 1 female; Savinjska, Ljubno ob Savinji; <named-content xmlns:xlink="http://www.w3.org/1999/xlink" content-type="dwc:verbatimCoordinates" xlink:type="simple"><named-content content-type="geo-json" specific-use="{&#34;type&#34;:&#34;Point&#34;,&#34;coordinates&#34;:[14.839000,46.332000]}" id="NCID0EA3BG" xlink:type="simple">46.332°N, 14.839°E</named-content></named-content>; alt. 490 m; 16 July 2022; light trap; leg. M.C. de Haas; <abbrev xmlns:xlink="http://www.w3.org/1999/xlink" xlink:title="Private Collection of M.C. d’Oliveira, Haarlem, The Netherlands" id="ABBRID0EF3BG" xlink:type="simple">PCMCO</abbrev>.</p></tp:treatment-sec><tp:treatment-sec sec-type="comments" id="SECID0EJ3BG"><title>Comments.</title><p>A poorly known species. It seems common in the Western Balkans, reported from all countries; however, it is relatively rare in other parts of Europe. The species seems to prefer small calcareous rivers and streams.</p></tp:treatment-sec></tp:taxon-treatment>
