# Supplementary material for: ﻿New records for the Western Balkans cranefly fauna (Diptera, Tipuloidea) with the description of a new Baeoura Alexander (Diptera, Limoniidae)
Source: Zookeys. 2023 Mar 31;1157:1–42. doi: 10.3897/zookeys.1157.98997 (PMC10193851; doi:10.3897/zookeys.1157.98997)
Supplement: XML Treatment for Ilisia maculata [file zookeys.1157.98997-treatment31.xml]

<!DOCTYPE tp:taxon-treatment
  PUBLIC "-//TaxonX//DTD Taxonomic Treatment Publishing DTD v0 20100105//EN" "tax-treatment-NSO.dtd">
<tp:taxon-treatment xmlns:tp="http://www.plazi.org/taxpub"><tp:treatment-meta><kwd-group><label>Taxon classification</label><kwd>
                  <named-content content-type="kingdom">Animalia</named-content>
                </kwd><kwd>
                  <named-content content-type="order">Diptera</named-content>
                </kwd><kwd>
                  <named-content content-type="family">Limoniidae</named-content>
                </kwd></kwd-group><mixed-citation publication-type="journal"><person-group><name><surname>Kolcsár</surname><given-names>Levente-Péter</given-names></name><name><surname>d’Oliveira</surname><given-names>Micha Camiel</given-names></name><name><surname>Graf</surname><given-names>Wolfram</given-names></name><name><surname>Quindroit</surname><given-names>Clovis</given-names></name><name><surname>Watanabe</surname><given-names>Kozo</given-names></name><name><surname>Ivković</surname><given-names>Marija</given-names></name></person-group><article-title>﻿New records for the Western Balkans cranefly fauna (<tp:taxon-name><tp:taxon-name-part taxon-name-part-type="order">Diptera</tp:taxon-name-part></tp:taxon-name>, <tp:taxon-name><tp:taxon-name-part taxon-name-part-type="superfamily">Tipuloidea</tp:taxon-name-part></tp:taxon-name>) with the description of a new <italic><tp:taxon-name><tp:taxon-name-part taxon-name-part-type="genus" reg="Baeoura">Baeoura</tp:taxon-name-part></tp:taxon-name></italic> Alexander (<tp:taxon-name><tp:taxon-name-part taxon-name-part-type="order">Diptera</tp:taxon-name-part></tp:taxon-name>, <tp:taxon-name><tp:taxon-name-part taxon-name-part-type="family">Limoniidae</tp:taxon-name-part></tp:taxon-name>)</article-title><source>Zookeys</source><day>31</day><month>03</month><year>2023</year><volume>1157</volume><fpage>1</fpage><lpage>42</lpage><pub-id pub-id-type="doi">10.3897/zookeys.1157.98997</pub-id></mixed-citation></tp:treatment-meta><tp:nomenclature><label>﻿29.</label><tp:taxon-name>
                <object-id xmlns:xlink="http://www.w3.org/1999/xlink" content-type="arpha" xlink:type="simple">125C731C-3566-54C6-9524-4E69D9C42FC3</object-id>
                <tp:taxon-name-part taxon-name-part-type="genus" reg="Ilisia">Ilisia</tp:taxon-name-part>
                <tp:taxon-name-part taxon-name-part-type="species" reg="maculata">maculata</tp:taxon-name-part>
              </tp:taxon-name><tp:taxon-authority>(Meigen, 1804)</tp:taxon-authority></tp:nomenclature><tp:treatment-sec sec-type="material" id="SECID0EPIAI"><title>Material examined.</title><p><bold>Slovenia</bold> • 1 male; Savinjska, Ljubno ob Savinji; <named-content xmlns:xlink="http://www.w3.org/1999/xlink" content-type="dwc:verbatimCoordinates" xlink:type="simple"><named-content content-type="geo-json" specific-use="{&#34;type&#34;:&#34;Point&#34;,&#34;coordinates&#34;:[14.839000,46.332000]}" id="NCID0E1IAI" xlink:type="simple">46.332°N, 14.839°E</named-content></named-content>; alt. 490 m; 22 July 2022; light trap; leg. M.C. de Haas; <abbrev xmlns:xlink="http://www.w3.org/1999/xlink" xlink:title="Private Collection of M.C. d’Oliveira, Haarlem, The Netherlands" id="ABBRID0E6IAI" xlink:type="simple">PCMCO</abbrev>.</p></tp:treatment-sec><tp:treatment-sec sec-type="comments" id="SECID0EDJAI"><title>Comments.</title><p>A common species, associated with rich organic muds (<xref ref-type="bibr" rid="B41">Podeniene 2009</xref>), and can be found around various water bodies. First record from Slovenia.</p></tp:treatment-sec><ref-list><ref id="B41"><mixed-citation xmlns:xlink="http://www.w3.org/1999/xlink" xlink:type="simple"><person-group><name name-style="western"><surname>Podeniene</surname><given-names>V</given-names></name></person-group> (<year>2009</year>) <article-title>Lithuanian <tp:taxon-name><tp:taxon-name-part taxon-name-part-type="subfamily">Chioneinae</tp:taxon-name-part></tp:taxon-name> (<tp:taxon-name><tp:taxon-name-part taxon-name-part-type="family">Limoniidae</tp:taxon-name-part></tp:taxon-name>, <tp:taxon-name><tp:taxon-name-part taxon-name-part-type="order">Diptera</tp:taxon-name-part></tp:taxon-name>): Larval habitat preferences and problems of identification, with description of last instar larvae of <tp:taxon-name><tp:taxon-name-part taxon-name-part-type="genus">Molophilus</tp:taxon-name-part> (<tp:taxon-name-part taxon-name-part-type="subgenus">Molophilus</tp:taxon-name-part>) <tp:taxon-name-part taxon-name-part-type="species">crassipygus</tp:taxon-name-part></tp:taxon-name> de Meijere, 1918, <tp:taxon-name><tp:taxon-name-part taxon-name-part-type="genus">M.</tp:taxon-name-part> (<tp:taxon-name-part taxon-name-part-type="subgenus">M.</tp:taxon-name-part>) <tp:taxon-name-part taxon-name-part-type="species">griseus</tp:taxon-name-part></tp:taxon-name> (Meigen, 1804), <tp:taxon-name><tp:taxon-name-part taxon-name-part-type="genus">M.</tp:taxon-name-part> (<tp:taxon-name-part taxon-name-part-type="subgenus">M.</tp:taxon-name-part>) <tp:taxon-name-part taxon-name-part-type="species">ochraceus</tp:taxon-name-part></tp:taxon-name> (Meigen, 1818), <tp:taxon-name><tp:taxon-name-part taxon-name-part-type="genus">M.</tp:taxon-name-part> (<tp:taxon-name-part taxon-name-part-type="subgenus">M.</tp:taxon-name-part>) <tp:taxon-name-part taxon-name-part-type="species">propinquus</tp:taxon-name-part></tp:taxon-name> (Egger, 1863).</article-title><source>Lauterbornia</source><volume>68</volume>: <fpage>135</fpage>–<lpage>145</lpage>.</mixed-citation></ref></ref-list></tp:taxon-treatment>
