# Supplementary material for: ﻿New records for the Western Balkans cranefly fauna (Diptera, Tipuloidea) with the description of a new Baeoura Alexander (Diptera, Limoniidae)
Source: Zookeys. 2023 Mar 31;1157:1–42. doi: 10.3897/zookeys.1157.98997 (PMC10193851; doi:10.3897/zookeys.1157.98997)
Supplement: XML Treatment for Lipsothrix remota [file zookeys.1157.98997-treatment37.xml]

<!DOCTYPE tp:taxon-treatment
  PUBLIC "-//TaxonX//DTD Taxonomic Treatment Publishing DTD v0 20100105//EN" "tax-treatment-NSO.dtd">
<tp:taxon-treatment xmlns:tp="http://www.plazi.org/taxpub"><tp:treatment-meta><kwd-group><label>Taxon classification</label><kwd>
                  <named-content content-type="kingdom">Animalia</named-content>
                </kwd><kwd>
                  <named-content content-type="order">Diptera</named-content>
                </kwd><kwd>
                  <named-content content-type="family">Limoniidae</named-content>
                </kwd></kwd-group><mixed-citation publication-type="journal"><person-group><name><surname>Kolcsár</surname><given-names>Levente-Péter</given-names></name><name><surname>d’Oliveira</surname><given-names>Micha Camiel</given-names></name><name><surname>Graf</surname><given-names>Wolfram</given-names></name><name><surname>Quindroit</surname><given-names>Clovis</given-names></name><name><surname>Watanabe</surname><given-names>Kozo</given-names></name><name><surname>Ivković</surname><given-names>Marija</given-names></name></person-group><article-title>﻿New records for the Western Balkans cranefly fauna (<tp:taxon-name><tp:taxon-name-part taxon-name-part-type="order">Diptera</tp:taxon-name-part></tp:taxon-name>, <tp:taxon-name><tp:taxon-name-part taxon-name-part-type="superfamily">Tipuloidea</tp:taxon-name-part></tp:taxon-name>) with the description of a new <italic><tp:taxon-name><tp:taxon-name-part taxon-name-part-type="genus" reg="Baeoura">Baeoura</tp:taxon-name-part></tp:taxon-name></italic> Alexander (<tp:taxon-name><tp:taxon-name-part taxon-name-part-type="order">Diptera</tp:taxon-name-part></tp:taxon-name>, <tp:taxon-name><tp:taxon-name-part taxon-name-part-type="family">Limoniidae</tp:taxon-name-part></tp:taxon-name>)</article-title><source>Zookeys</source><day>31</day><month>03</month><year>2023</year><volume>1157</volume><fpage>1</fpage><lpage>42</lpage><pub-id pub-id-type="doi">10.3897/zookeys.1157.98997</pub-id></mixed-citation></tp:treatment-meta><tp:nomenclature><label>﻿35.</label><tp:taxon-name>
                <object-id xmlns:xlink="http://www.w3.org/1999/xlink" content-type="arpha" xlink:type="simple">378A836B-0CB9-59B9-AD81-1E45C62BCA17</object-id>
                <tp:taxon-name-part taxon-name-part-type="genus" reg="Lipsothrix">Lipsothrix</tp:taxon-name-part>
                <tp:taxon-name-part taxon-name-part-type="species" reg="remota">remota</tp:taxon-name-part>
              </tp:taxon-name><tp:taxon-authority>(Walker, 1848)</tp:taxon-authority></tp:nomenclature><tp:treatment-sec sec-type="material" id="SECID0EPUAI"><title>Material examined.</title><p><bold>Croatia</bold> • 1 male; Ličko-Senjska county, Končarev Kraj, Spring of Bijela rijeka, Plitvice Lakes; <named-content xmlns:xlink="http://www.w3.org/1999/xlink" content-type="dwc:verbatimCoordinates" xlink:type="simple"><named-content content-type="geo-json" specific-use="{&#34;type&#34;:&#34;Point&#34;,&#34;coordinates&#34;:[15.561940,44.834720]}" id="NCID0E1UAI" xlink:type="simple">44.83472°N, 15.56194°E</named-content></named-content>; alt. 720 m; 30 June 2021; emergence trap, P5; leg. M. Ivković; <named-content xmlns:xlink="http://www.w3.org/1999/xlink" content-type="dwc:institutional_code" xlink:title="Collection of M. Ivković at University of Zagreb" xlink:href="http://grbio.org/institution/university-zagreb" xlink:type="simple">UZC</named-content> • 1 male; Ličko-Senjska county, Plitvički Ljeskovac, Spring of Crna rijeka, Plitvice Lakes; <named-content xmlns:xlink="http://www.w3.org/1999/xlink" content-type="dwc:verbatimCoordinates" xlink:type="simple"><named-content content-type="geo-json" specific-use="{&#34;type&#34;:&#34;Point&#34;,&#34;coordinates&#34;:[15.607520,44.837140]}" id="NCID0EHVAI" xlink:type="simple">44.83714°N, 15.60752°E</named-content></named-content>; alt. 680 m; 30 June 2021; emergence trap, P6 • 1 female; same locality; 29 September 2021; emergence trap, P5; leg. M. Ivković; <abbrev xmlns:xlink="http://www.w3.org/1999/xlink" xlink:title="Private collection of L.-P. Kolcsár" id="ABBRID0EMVAI" xlink:type="simple">CKLP</abbrev> • 1 male; Ličko-Senjska county, Plitvički Ljeskovac, Tufa barrier Labudovac, Plitvice Lakes; <named-content xmlns:xlink="http://www.w3.org/1999/xlink" content-type="dwc:verbatimCoordinates" xlink:type="simple"><named-content content-type="geo-json" specific-use="{&#34;type&#34;:&#34;Point&#34;,&#34;coordinates&#34;:[15.599720,44.871380]}" id="NCID0ETVAI" xlink:type="simple">44.87138°N, 15.59972°E</named-content></named-content>; alt. 630 m; 30 June 2014; emergence trap, P4 • 1 male; same locality; 30 June 2015; emergence trap, P6; leg. M. Ivković; <abbrev xmlns:xlink="http://www.w3.org/1999/xlink" xlink:title="Private collection of L.-P. Kolcsár" id="ABBRID0EYVAI" xlink:type="simple">CKLP</abbrev>.</p></tp:treatment-sec><tp:treatment-sec sec-type="comments" id="SECID0E3VAI"><title>Comments.</title><p>A common European species with similar habitat reference as <italic><tp:taxon-name><tp:taxon-name-part taxon-name-part-type="genus" reg="Lipsothrix">Lipsothrix</tp:taxon-name-part><tp:taxon-name-part taxon-name-part-type="species" reg="nobilis">nobilis</tp:taxon-name-part></tp:taxon-name></italic> (<xref ref-type="bibr" rid="B12">Hancock et al. 2009</xref>).</p></tp:treatment-sec><ref-list><ref id="B12"><mixed-citation xmlns:xlink="http://www.w3.org/1999/xlink" xlink:type="simple"><person-group><name name-style="western"><surname>Hancock</surname><given-names>EG</given-names></name><name name-style="western"><surname>Hewitt</surname><given-names>SM</given-names></name><name name-style="western"><surname>Godfrey</surname><given-names>A</given-names></name><name name-style="western"><surname>Mullin</surname><given-names>M</given-names></name></person-group> (<year>2009</year>) <article-title>Thoracic spiracular gill structure of <italic><tp:taxon-name><tp:taxon-name-part taxon-name-part-type="genus">Lipsothrix</tp:taxon-name-part></tp:taxon-name></italic> (<tp:taxon-name><tp:taxon-name-part taxon-name-part-type="order">Diptera</tp:taxon-name-part></tp:taxon-name>, <tp:taxon-name><tp:taxon-name-part taxon-name-part-type="family">Limoniidae</tp:taxon-name-part></tp:taxon-name>) in Britain described from scanning electron micrographs.</article-title> In: <person-group><name name-style="western"><surname>Lantsov</surname><given-names>V</given-names></name></person-group> (<role>Ed.</role>) <issue-title>Craneflies. History, taxonomy and ecology (Diptera: Tipulidae, Limoniidae, Pediciidae, Trichoceridae, Ptychopteridae, Tanyderidae). Memorial volume dedicated to Dr. Charles Paul Alexander (1889–1981), Dr. Bernhard Mannheims (1909–1971) and Dr. Evgeniy Nikolaevich Savchenko (1909–1994).</issue-title><source>Zoosymposia</source><volume>3</volume>: <fpage>77</fpage>–<lpage>87</lpage>. <ext-link xlink:href="10.11646/zoosymposia.3.1.6" ext-link-type="doi" xlink:type="simple">https://doi.org/10.11646/zoosymposia.3.1.6</ext-link></mixed-citation></ref></ref-list></tp:taxon-treatment>
