# Supplementary material for: ﻿New records for the Western Balkans cranefly fauna (Diptera, Tipuloidea) with the description of a new Baeoura Alexander (Diptera, Limoniidae)
Source: Zookeys. 2023 Mar 31;1157:1–42. doi: 10.3897/zookeys.1157.98997 (PMC10193851; doi:10.3897/zookeys.1157.98997)
Supplement: XML Treatment for Dicranota (Paradicranota) subtilis [file zookeys.1157.98997-treatment57.xml]

<!DOCTYPE tp:taxon-treatment
  PUBLIC "-//TaxonX//DTD Taxonomic Treatment Publishing DTD v0 20100105//EN" "tax-treatment-NSO.dtd">
<tp:taxon-treatment xmlns:tp="http://www.plazi.org/taxpub"><tp:treatment-meta><kwd-group><label>Taxon classification</label><kwd>
                  <named-content content-type="kingdom">Animalia</named-content>
                </kwd><kwd>
                  <named-content content-type="order">Diptera</named-content>
                </kwd><kwd>
                  <named-content content-type="family">﻿Pediciidae</named-content>
                </kwd></kwd-group><mixed-citation publication-type="journal"><person-group><name><surname>Kolcsár</surname><given-names>Levente-Péter</given-names></name><name><surname>d’Oliveira</surname><given-names>Micha Camiel</given-names></name><name><surname>Graf</surname><given-names>Wolfram</given-names></name><name><surname>Quindroit</surname><given-names>Clovis</given-names></name><name><surname>Watanabe</surname><given-names>Kozo</given-names></name><name><surname>Ivković</surname><given-names>Marija</given-names></name></person-group><article-title>﻿New records for the Western Balkans cranefly fauna (<tp:taxon-name><tp:taxon-name-part taxon-name-part-type="order">Diptera</tp:taxon-name-part></tp:taxon-name>, <tp:taxon-name><tp:taxon-name-part taxon-name-part-type="superfamily">Tipuloidea</tp:taxon-name-part></tp:taxon-name>) with the description of a new <italic><tp:taxon-name><tp:taxon-name-part taxon-name-part-type="genus" reg="Baeoura">Baeoura</tp:taxon-name-part></tp:taxon-name></italic> Alexander (<tp:taxon-name><tp:taxon-name-part taxon-name-part-type="order">Diptera</tp:taxon-name-part></tp:taxon-name>, <tp:taxon-name><tp:taxon-name-part taxon-name-part-type="family">Limoniidae</tp:taxon-name-part></tp:taxon-name>)</article-title><source>Zookeys</source><day>31</day><month>03</month><year>2023</year><volume>1157</volume><fpage>1</fpage><lpage>42</lpage><pub-id pub-id-type="doi">10.3897/zookeys.1157.98997</pub-id></mixed-citation></tp:treatment-meta><tp:nomenclature><label>﻿55.</label><tp:taxon-name><object-id xmlns:xlink="http://www.w3.org/1999/xlink" content-type="arpha" xlink:type="simple">5DF37343-BE18-568B-BEFA-B4F7A827CFAF</object-id><tp:taxon-name-part taxon-name-part-type="genus" reg="Dicranota">Dicranota</tp:taxon-name-part> (<tp:taxon-name-part taxon-name-part-type="subgenus" reg="Paradicranota">Paradicranota</tp:taxon-name-part>) <tp:taxon-name-part taxon-name-part-type="species" reg="subtilis">subtilis</tp:taxon-name-part></tp:taxon-name><tp:taxon-authority>Loew, 1871</tp:taxon-authority><xref ref-type="fig" rid="F18">Fig. 18</xref></tp:nomenclature><tp:treatment-sec sec-type="material" id="SECID0ELECI"><title>Material examined.</title><p><bold>Croatia</bold> • 1 male; Ličko-Senjska county, Končarev Kraj, Spring of Bijela rijeka, Plitvice Lakes; <named-content xmlns:xlink="http://www.w3.org/1999/xlink" content-type="dwc:verbatimCoordinates" xlink:type="simple"><named-content content-type="geo-json" specific-use="{&#34;type&#34;:&#34;Point&#34;,&#34;coordinates&#34;:[15.561940,44.834720]}" id="NCID0EWECI" xlink:type="simple">44.83472°N, 15.56194°E</named-content></named-content>; alt. 720 m; 28 April 2017; emergence trap, P5 • 1 male; same locality; 29 October 2020; emergence trap, P5 • 1 male; same locality; 28 October 2021; emergence trap, P1; leg. M. Ivković; <abbrev xmlns:xlink="http://www.w3.org/1999/xlink" xlink:title="Private collection of L.-P. Kolcsár" id="ABBRID0E2ECI" xlink:type="simple">CKLP</abbrev>.</p></tp:treatment-sec><tp:treatment-sec sec-type="comments" id="SECID0E6ECI"><title>Comments.</title><p>One of the most common <italic><tp:taxon-name><tp:taxon-name-part taxon-name-part-type="genus" reg="Dicranota">Dicranota</tp:taxon-name-part></tp:taxon-name></italic> species in Europe, adults frequently collected around different types of small streams and mountain rivers. First records from Croatia.</p><fig id="F18" position="float" orientation="portrait"><object-id xmlns:xlink="http://www.w3.org/1999/xlink" content-type="doi" xlink:type="simple">10.3897/zookeys.1157.98997.figure18</object-id><object-id xmlns:xlink="http://www.w3.org/1999/xlink" content-type="arpha" xlink:type="simple">9A02AF99-8051-535F-B067-E3C354439EAA</object-id><label>Figure 18.</label><caption><p><tp:taxon-name><tp:taxon-name-part taxon-name-part-type="genus" reg="Dicranota">Dicranota</tp:taxon-name-part> (<tp:taxon-name-part taxon-name-part-type="subgenus" reg="Paradicranota">Paradicranota</tp:taxon-name-part>) <tp:taxon-name-part taxon-name-part-type="species" reg="subtilis">subtilis</tp:taxon-name-part></tp:taxon-name>, Specimen: Croatia, spring of Bijela rijeka, Plitvice Lakes (<abbrev xmlns:xlink="http://www.w3.org/1999/xlink" xlink:title="Private collection of L.-P. Kolcsár" id="ABBRID0ECGCI" xlink:type="simple">CKLP</abbrev>) <bold>A–C</bold> male terminalia <bold>A</bold> dorsal view <bold>B</bold> ventral view <bold>C</bold> lateral view <bold>D</bold> wing. Scale bar: 1 mm (<bold>D</bold>).</p></caption><graphic xmlns:xlink="http://www.w3.org/1999/xlink" xlink:href="zookeys-1157-001_article-98997__-g018.jpg" position="float" orientation="portrait" xlink:type="simple" id="oo_832253.jpg"><uri content-type="original_file" xlink:type="simple">https://binary.pensoft.net/fig/832253</uri></graphic></fig></tp:treatment-sec></tp:taxon-treatment>
