# Supplementary material for: ﻿New records for the Western Balkans cranefly fauna (Diptera, Tipuloidea) with the description of a new Baeoura Alexander (Diptera, Limoniidae)
Source: Zookeys. 2023 Mar 31;1157:1–42. doi: 10.3897/zookeys.1157.98997 (PMC10193851; doi:10.3897/zookeys.1157.98997)
Supplement: XML Treatment for Pedicia (Amalopis) occulta [file zookeys.1157.98997-treatment58.xml]

<!DOCTYPE tp:taxon-treatment
  PUBLIC "-//TaxonX//DTD Taxonomic Treatment Publishing DTD v0 20100105//EN" "tax-treatment-NSO.dtd">
<tp:taxon-treatment xmlns:tp="http://www.plazi.org/taxpub"><tp:treatment-meta><kwd-group><label>Taxon classification</label><kwd>
                  <named-content content-type="kingdom">Animalia</named-content>
                </kwd><kwd>
                  <named-content content-type="order">Diptera</named-content>
                </kwd><kwd>
                  <named-content content-type="family">﻿Pediciidae</named-content>
                </kwd></kwd-group><mixed-citation publication-type="journal"><person-group><name><surname>Kolcsár</surname><given-names>Levente-Péter</given-names></name><name><surname>d’Oliveira</surname><given-names>Micha Camiel</given-names></name><name><surname>Graf</surname><given-names>Wolfram</given-names></name><name><surname>Quindroit</surname><given-names>Clovis</given-names></name><name><surname>Watanabe</surname><given-names>Kozo</given-names></name><name><surname>Ivković</surname><given-names>Marija</given-names></name></person-group><article-title>﻿New records for the Western Balkans cranefly fauna (<tp:taxon-name><tp:taxon-name-part taxon-name-part-type="order">Diptera</tp:taxon-name-part></tp:taxon-name>, <tp:taxon-name><tp:taxon-name-part taxon-name-part-type="superfamily">Tipuloidea</tp:taxon-name-part></tp:taxon-name>) with the description of a new <italic><tp:taxon-name><tp:taxon-name-part taxon-name-part-type="genus" reg="Baeoura">Baeoura</tp:taxon-name-part></tp:taxon-name></italic> Alexander (<tp:taxon-name><tp:taxon-name-part taxon-name-part-type="order">Diptera</tp:taxon-name-part></tp:taxon-name>, <tp:taxon-name><tp:taxon-name-part taxon-name-part-type="family">Limoniidae</tp:taxon-name-part></tp:taxon-name>)</article-title><source>Zookeys</source><day>31</day><month>03</month><year>2023</year><volume>1157</volume><fpage>1</fpage><lpage>42</lpage><pub-id pub-id-type="doi">10.3897/zookeys.1157.98997</pub-id></mixed-citation></tp:treatment-meta><tp:nomenclature><label>﻿56.</label><tp:taxon-name><object-id xmlns:xlink="http://www.w3.org/1999/xlink" content-type="arpha" xlink:type="simple">BF6B15DF-ABA5-52CD-B890-1510499D7D55</object-id><tp:taxon-name-part taxon-name-part-type="genus" reg="Pedicia">Pedicia</tp:taxon-name-part> (<tp:taxon-name-part taxon-name-part-type="subgenus" reg="Amalopis">Amalopis</tp:taxon-name-part>) <tp:taxon-name-part taxon-name-part-type="species" reg="occulta">occulta</tp:taxon-name-part></tp:taxon-name><tp:taxon-authority>(Meigen, 1830)</tp:taxon-authority></tp:nomenclature><tp:treatment-sec sec-type="material" id="SECID0E5HCI"><title>Material examined.</title><p><bold>Croatia</bold> • 1 female; Ličko-Senjska county, Končarev Kraj, Spring of Bijela rijeka, Plitvice Lakes; <named-content xmlns:xlink="http://www.w3.org/1999/xlink" content-type="dwc:verbatimCoordinates" xlink:type="simple"><named-content content-type="geo-json" specific-use="{&#34;type&#34;:&#34;Point&#34;,&#34;coordinates&#34;:[15.561940,44.834720]}" id="NCID0EJICI" xlink:type="simple">44.83472°N, 15.56194°E</named-content></named-content>; alt. 720 m; 31 March 2014; emergence trap, P5 • 2 males, 2 females; same locality; 30 April 2014; emergence trap, P5 • 2 females; same locality; 30 April 2014; emergence trap, P6 • 1 female; same locality; 29 May 2014; emergence trap, P4 • 1 male; same locality; 30 June 2014; emergence trap, P2 • 1 male; same locality; 30 September 2014; emergence trap, P2 • 1 male; same locality; 29 April 2015; emergence trap, P4 • 1 female; same locality; 29 April 2015; emergence trap, P5 • 1 female; same locality; 30 September 2015; emergence trap, P3 • 1 male; same locality; 31 March 2016; emergence trap, P3 • 1 female; same locality; 31 May 2016; emergence trap, P3 • 1 male; same locality; 31 May 2016; emergence trap, P6 • 1 female; same locality; 31 August 2016; emergence trap, P3 • 1 male, 1 female; same locality; 31 October 2016; emergence trap, P3 • 1 male; same locality; 29 March 2017; emergence trap, P4 • 2 females; same locality; 28 April 2017; emergence trap, P4 • 1 male; same locality; 28 June 2017; emergence trap, P4 • 1 male; same locality; 27 July 2017; emergence trap, P4 • 1 male; same locality; 27 July 2017; emergence trap, P3 • 1 male; same locality; 30 August 2017; emergence trap, P4 • 1 female; same locality; 28 October 2017; emergence trap, P5 • 1 female; same locality; 28 October 2017; emergence trap, P6 • 1 female; same locality; 29 November 2017; emergence trap, P3 • 1 female; same locality; 29 November 2017; emergence trap, P6 • 1 female; same locality; 30 March 2018; emergence trap, P6 • 1 male, 1 female; same locality; 30 April 2018; emergence trap, P6 • 1 male; same locality; 29 June 2018; emergence trap, P5 • 1 female; same locality; 29 June 2018; emergence trap, P6 • 1 male; same locality; 26 July 2018; emergence trap, P6 • 1 female; same locality; 28 May 2019; emergence trap, P5 • 1 female; same locality; 27 July 2019; emergence trap, P4 • 1 male; same locality; 30 April 2020; emergence trap, P5 • 1 female; same locality; 28 May 2020; emergence trap, P6 • 3 males, 3 females; same locality; 29 October 2020; emergence trap, P3 • 1 male; same locality; 28 February 2021; emergence trap, P3 • 1 male; same locality; 30 March 2021; emergence trap, P3 • 1 female; same locality; 29 April 2021; emergence trap, P3 • 1 male; same locality; 29 April 2021; emergence trap, P2 • 1 female; same locality; 29 April 2021; emergence trap, P5 • 1 male; same locality; 29 May 2021; emergence trap, P3 • 1 male, 1 female; same locality; 29 July 2021; emergence trap, P3 • 1 male; same locality; 29 July 2021; emergence trap, P6 • 1 female; same locality; 31 August 2021; emergence trap, P3 • 1 female; same locality; 31 August 2021; emergence trap, P6 • 1 male; same locality; 28 October 2021; emergence trap, P6 • 1 male; same locality; 28 October 2021; emergence trap, P3 • 1 female; same locality; 29 November 2021; emergence trap, P3; leg. M. Ivković; <abbrev xmlns:xlink="http://www.w3.org/1999/xlink" xlink:title="Private collection of L.-P. Kolcsár" id="ABBRID0EOICI" xlink:type="simple">CKLP</abbrev> • 1 male, 1 female; Ličko-Senjska county, Plitvica Selo, Stream Plitvica, Plitvice Lakes; <named-content xmlns:xlink="http://www.w3.org/1999/xlink" content-type="dwc:verbatimCoordinates" xlink:type="simple"><named-content content-type="geo-json" specific-use="{&#34;type&#34;:&#34;Point&#34;,&#34;coordinates&#34;:[15.607500,44.902220]}" id="NCID0EVICI" xlink:type="simple">44.90222°N, 15.6075°E</named-content></named-content>; alt. 555 m; 30 September 2008; emergence trap, P3 • 5 males, 2 females; same locality; 30 September 2008; emergence trap, P2 • 1 female; same locality; 30 October 2008; emergence trap, P2; leg. M. Ivković; <named-content xmlns:xlink="http://www.w3.org/1999/xlink" content-type="dwc:institutional_code" xlink:title="Collection of M. Ivković at University of Zagreb" xlink:href="http://grbio.org/institution/university-zagreb" xlink:type="simple">UZC</named-content>.</p></tp:treatment-sec><tp:treatment-sec sec-type="comments" id="SECID0E6ICI"><title>Comments.</title><p>A widely distributed species, one of the most common and abundant species occurring together with <italic><tp:taxon-name><tp:taxon-name-part taxon-name-part-type="genus" reg="Dicranomyia">Dicranomyia</tp:taxon-name-part><tp:taxon-name-part taxon-name-part-type="species" reg="didyma">didyma</tp:taxon-name-part></tp:taxon-name></italic> in samples collected with emergence traps at Plitvice Lakes.</p></tp:treatment-sec></tp:taxon-treatment>
