# Supplementary material for: ﻿New records for the Western Balkans cranefly fauna (Diptera, Tipuloidea) with the description of a new Baeoura Alexander (Diptera, Limoniidae)
Source: Zookeys. 2023 Mar 31;1157:1–42. doi: 10.3897/zookeys.1157.98997 (PMC10193851; doi:10.3897/zookeys.1157.98997)
Supplement: XML Treatment for Pedicia (Crunobia) straminea [file zookeys.1157.98997-treatment60.xml]

<!DOCTYPE tp:taxon-treatment
  PUBLIC "-//TaxonX//DTD Taxonomic Treatment Publishing DTD v0 20100105//EN" "tax-treatment-NSO.dtd">
<tp:taxon-treatment xmlns:tp="http://www.plazi.org/taxpub"><tp:treatment-meta><kwd-group><label>Taxon classification</label><kwd>
                  <named-content content-type="kingdom">Animalia</named-content>
                </kwd><kwd>
                  <named-content content-type="order">Diptera</named-content>
                </kwd><kwd>
                  <named-content content-type="family">﻿Pediciidae</named-content>
                </kwd></kwd-group><mixed-citation publication-type="journal"><person-group><name><surname>Kolcsár</surname><given-names>Levente-Péter</given-names></name><name><surname>d’Oliveira</surname><given-names>Micha Camiel</given-names></name><name><surname>Graf</surname><given-names>Wolfram</given-names></name><name><surname>Quindroit</surname><given-names>Clovis</given-names></name><name><surname>Watanabe</surname><given-names>Kozo</given-names></name><name><surname>Ivković</surname><given-names>Marija</given-names></name></person-group><article-title>﻿New records for the Western Balkans cranefly fauna (<tp:taxon-name><tp:taxon-name-part taxon-name-part-type="order">Diptera</tp:taxon-name-part></tp:taxon-name>, <tp:taxon-name><tp:taxon-name-part taxon-name-part-type="superfamily">Tipuloidea</tp:taxon-name-part></tp:taxon-name>) with the description of a new <italic><tp:taxon-name><tp:taxon-name-part taxon-name-part-type="genus" reg="Baeoura">Baeoura</tp:taxon-name-part></tp:taxon-name></italic> Alexander (<tp:taxon-name><tp:taxon-name-part taxon-name-part-type="order">Diptera</tp:taxon-name-part></tp:taxon-name>, <tp:taxon-name><tp:taxon-name-part taxon-name-part-type="family">Limoniidae</tp:taxon-name-part></tp:taxon-name>)</article-title><source>Zookeys</source><day>31</day><month>03</month><year>2023</year><volume>1157</volume><fpage>1</fpage><lpage>42</lpage><pub-id pub-id-type="doi">10.3897/zookeys.1157.98997</pub-id></mixed-citation></tp:treatment-meta><tp:nomenclature><label>﻿58.</label><tp:taxon-name><object-id xmlns:xlink="http://www.w3.org/1999/xlink" content-type="arpha" xlink:type="simple">A437DABE-C487-5F63-92C3-C38D623FD6C7</object-id><tp:taxon-name-part taxon-name-part-type="genus" reg="Pedicia">Pedicia</tp:taxon-name-part> (<tp:taxon-name-part taxon-name-part-type="subgenus" reg="Crunobia">Crunobia</tp:taxon-name-part>) <tp:taxon-name-part taxon-name-part-type="species" reg="straminea">straminea</tp:taxon-name-part></tp:taxon-name><tp:taxon-authority>(Meigen, 1838)</tp:taxon-authority></tp:nomenclature><tp:treatment-sec sec-type="material" id="SECID0E6MCI"><title>Material examined.</title><p><bold>Slovenia</bold> • 1 male; Vintgar gorge; <named-content xmlns:xlink="http://www.w3.org/1999/xlink" content-type="dwc:verbatimCoordinates" xlink:type="simple"><named-content content-type="geo-json" specific-use="{&#34;type&#34;:&#34;Point&#34;,&#34;coordinates&#34;:[14.086056,46.393333]}" id="NCID0EKNCI" xlink:type="simple">46.393333°N, 14.086056°E</named-content></named-content>; alt. 600 m; 1 July 2022; leg C. Quindroit; <abbrev xmlns:xlink="http://www.w3.org/1999/xlink" xlink:title="Private Collection of C. Quindroit, Angers, France" id="ABBRID0EPNCI" xlink:type="simple">PCCQ</abbrev>.</p></tp:treatment-sec><tp:treatment-sec sec-type="comments" id="SECID0ETNCI"><title>Comments.</title><p>Another common and widely distributed <italic><tp:taxon-name><tp:taxon-name-part taxon-name-part-type="genus" reg="Crunobia">Crunobia</tp:taxon-name-part></tp:taxon-name></italic> species, can be found throughout a wider range of habitats than <italic><tp:taxon-name><tp:taxon-name-part taxon-name-part-type="genus" reg="Pedicia">P.</tp:taxon-name-part><tp:taxon-name-part taxon-name-part-type="species" reg="littoralis">littoralis</tp:taxon-name-part></tp:taxon-name></italic>, including springs and small, cold-water rivers.</p></tp:treatment-sec></tp:taxon-treatment>
